# Supplementary material for: Genome-Wide Association Study Identifies Candidate Loci Associated with Opioid Analgesic Requirements in the Treatment of Cancer Pain
Source: Cancers (Basel). 2022 Sep 27;14(19):4692. doi: 10.3390/cancers14194692 (PMC9564079; doi:10.3390/cancers14194692)
Supplement: Supplementary file 1 [file cancers-14-04692-s001.zip]

Archive with 1 entries (1 files):
- cancers-1891486-supplementary.pdf
